# Supplementary material for: 4-Propylphenol Alters Membrane Integrity in Fungi Isolated from Walnut Anthracnose and Brown Spot
Source: J Fungi (Basel). 2025 Aug 22;11(9):610. doi: 10.3390/jof11090610 (PMC12470519; doi:10.3390/jof11090610)
Supplement: Supplementary file 1 [file jof-11-00610-s001.zip]

Archive with 1 entries (1 files):
- jof-3800355-supplementary.fasta
