# Supplementary material for: 4-Propylphenol Alters Membrane Integrity in Fungi Isolated from Walnut Anthracnose and Brown Spot
Source: J Fungi (Basel). 2025 Aug 22;11(9):610. doi: 10.3390/jof11090610 (PMC12470519; doi:10.3390/jof11090610)
Supplement: Supplementary file 1 [file jof-11-00610-s001.zip › jof-3800355-supplementary.fasta]

>Colletotrichum gloeosporioides | glyceraldehyde-3-phosphate dehydrogenase (GAPDH) | Length: 594 bp | Source: Chongqing, 2019 | Provider: Dr. Gao Jian
TCGAGATCGTTGCCGTCAACGACCCCTTCATTGAGACCAAGTACGCTGTGAGTATCACCCCACC 
TATCCCTCCAAGCTCGACATGACTTCACATCCATCGCCACCACTACTGCTGTCATCCGCATTTC 
GCCGCCCGCGGTTAGTACACAAGAAGGCCATCATGAATTAATGCCAATTGAAATCATGGGTCGG 
GACGGCCGGACACATGCTATCACTCATGTCAGCCCCATCTGTCACATTTACTGACTCGTTCTTC 
ACAGGCCTACATGCTCAAGTACGACTCCACCCACGGCATCTTCAACGGCGAGATCAAGCAGGAG
GGCAACGACCTTGTCATCAACGGCAAGACCGTCAAGTTCTACACCGAGCGTGACCCCGCTGCCA 
TCCCCTGGAAGGAGACCGGCGCCGAGTACGTCGTCGAGTCCACTGGTGTCTTCACCACCACCGA
CAAGGCCAAGGCCCATCTTCAGGGCGGTGCCAAGAAGGTCATCATCTCTGCTCCCTCCGCCGAT 
GCCCCCATGTACGTGATGGGTGTCAACGAGAAGTCCTACGACGGCAGCGCCGACGTCATCTCCA
ACGCTTCTTGCACAACCA
>Alternaria alternata | ITS region | Primers: ITS4/ITS5 |Length: 517 bp | Source: Tai'an, 2020| Provider: Prof. Hongyan Wang
AAGGGGCTGACGCGGGCTGGACCTCTCGGGGTTACAGCCTTGCTGAATTATTCACCCTTGTCTTTTGC
GTACTTCTTGTTTCCTTGGTGGGTTCGCCCACCACTAGGACAAACATAAACCTTTTGTAATTGCAAT
CAGCGTCAGTAACAAATTAATAATTACAACTTTCAACAACGGATCTCTTGGTTCTGGCATCGATGAA
GAACGCAGCGAAATGCGATAAGTAGTGTGAATTGCAGAATTCAGTGAATCATCGAATCTTTGAACGC
ACATTGCGCCCTTTGGTATTCCAAAGGGCATGCCTGTTCGAGCGTCATTTGTACCCTCAAGCTTTGC
TTGGTGTTGGGCGTCTTGTCTCTAGCTTTGCTGGAGACTCGCCTTAAAGTAATTGGCAGCCGGCCTA
CTGGTTTCGGAGCGCAGCACAAGTCGCACTCTCTATCAGCAAAGGTCTAGCATCCATTAAGCCTTTT
TTTCAACTTTTGACCTCGGATCAGGTAGGGATACCCGCTGAACTTAA
>Colletotrichum siamense strain HQ21 | calmodulin (CAL) | GenBank: PV929873 | Length: 685 bp | Isolate: Ta'ian, Shandong, 2021
CTCTTGCTCCTGGCGACAGTCGTGGCCTTTGCTAACCCACACAAGGACAAGGATGGCGATGGT
CAGTGCCTCACCCCTTTTGCTCCCCTTCGATGCGCTCCTGGGAACGCCGTTCGCGACCGTCG
ATACACCAGCGGCATTCGATGCCACCGTCGAGGCATGTAGAATCGAGCTAAAGAGTTGGACA
GGCCAAATCACTACAAAGGAGCTGGGCACCGTCATGCGCTCTCTCGGCCAGAACCCCTCCGA
GTCGGAGCTCCAAGACATGATCAACGAGGTCGACGCCGACAACAACGGCACCATCGACTTTC
CCGGTAGGTGGACATGCGGAATCCTGCGTCACACCATACAGGCCCGCTGACTGGTCTTCAGA
GTTCCTGACTATGATGGCCCGCAAGATGAAGGATACCGACTCCGAAGAGGAGATTCGCGAGG
CTTTCAAGGTTGGCTACGATGGCGCTTTTTCGCTGCGATATATGTTGACTCTGAATAGGTCT
TTGACCGCGACAACAACGGCTTCATCTCCGCCGCCGAGTTGCGTCACGTCATGACCTCCATT
GGTGAGAAGCTTACCGACGACGAGGTTGACGAGATGATTCGCGAGGCCGATCAGGATGGCGA
TGGACGCATTGACTGTGAGTGTCGATTGATTGGTATGCGTCATGGGCACTAACAGGCGGTGT
AG
